# Supplementary material for: Pathway Preferential Estrogens Prevent Hepatosteatosis Due to Ovariectomy and High-Fat Diets
Source: Nutrients. 2021 Sep 23;13(10):3334. doi: 10.3390/nu13103334 (PMC8540756; doi:10.3390/nu13103334)
Supplement: Supplementary file 1 [file nutrients-13-03334-s001.zip]

Archive with 1 entries (1 files):
- nutrients-1335619-supplementary.pdf
